# Supplementary material for: Molecular Detection and Genetic Characterization of Ehrlichia ruminantium Harbored by Amblyomma hebraeum Ticks of Domestic Ruminants in North West Province, South Africa
Source: Animals (Basel). 2022 Sep 21;12(19):2511. doi: 10.3390/ani12192511 (PMC9559644; doi:10.3390/ani12192511)
Supplement: Supplementary file 1 [file animals-12-02511-s001.zip]

Archive with 1 entries (1 files):
- animals-1792945-supplementary.pdf
